# Supplementary material for: Spatial and temporal variations of microbial community in a mixed plug-flow loop reactor fed with dairy manure
Source: Microb Biotechnol. 2014 Apr 1;7(4):332–46. doi: 10.1111/1751-7915.12125 (PMC4241726; doi:10.1111/1751-7915.12125)
Supplement: Supplementary file 2 [file mbt20007-0332-sd2.xlsx]

## Sheet: Sheet 1
Table S1 Distribution and taxonomy assignment of Coresponding OTUs in Fig. 4.
*Phylum abbreviation: Ac, Actinobacteria; Aci, Acidobacteria; B, Bacteriodetes, C, Chloroflexi; Fir, Firmicutes; Fi, Fibrobacteres; Pro, Proteobacteria; Plan, Planctomycetes; Spi, Spirochaetes; Syn, Synergistetes.
Group	OTU ID	Reads	S1					S2					S3					Taxonomy*
			I	T1	T2	T3	E	I	T1	T2	T3	E	I	T1	T2	T3	E
1	317908	75	1	1	0	3	3	9	1	10	1	4	22	6	7	2	5	Fir; Clostridia; Clostridiales; Ruminococcaceae; Ruminococcus
1	denovo9207	254	15	9	5	11	13	24	12	13	5	7	65	21	24	7	23	Fir; Clostridia; Clostridiales
1	575261	70	6	4	4	1	3	4	5	7	1	2	20	3	5	0	5	Fir; Clostridia; Clostridiales; Lachnospiraceae
1	162169	152	6	5	1	3	0	10	4	10	3	7	65	15	11	4	8	Fir; Clostridia; Clostridiales; Lachnospiraceae; Butyrivibrio
1	173378	56	2	0	0	1	2	2	0	0	0	2	37	5	2	2	1	Fir; Clostridia; Clostridiales; Lachnospiraceae; Butyrivibrio
1	346794	52	0	0	0	0	0	1	0	0	0	1	44	2	1	2	1	Fir; Clostridia; Clostridiales
1	583633	59	0	0	0	1	0	2	0	4	0	1	50	1	0	0	0	Fir; Clostridia; Clostridiales; Lachnospiraceae
1	4310675	50	0	1	1	0	1	2	0	2	1	1	38	2	0	1	0	Fir; Clostridia; Clostridiales
1	512398	56	3	1	0	2	0	2	1	1	0	0	40	2	2	0	2	Fir; Clostridia; Clostridiales
1	295070	53	2	0	0	0	0	4	0	0	0	1	41	1	3	0	1	Fir; Clostridia; Clostridiales
1	258263	66	2	0	0	0	0	5	0	0	1	1	52	2	3	0	0	TM7; TM7-3; CW040; F16
1	329283	60	2	1	0	0	2	4	0	1	0	0	47	0	1	1	1	Fir; Clostridia; Clostridiales
1	352647	55	3	0	0	0	1	4	1	1	0	0	40	1	2	2	0	Fir; Clostridia; Clostridiales; Ruminococcaceae
1	332671	52	0	4	0	0	2	4	0	0	0	1	38	2	1	0	0	Fir; Clostridia; Clostridiales; Ruminococcaceae
1	510286	62	3	2	0	0	1	9	3	1	0	1	25	5	4	4	4	Fir; Clostridia; Clostridiales; Lachnospiraceae
1	294377	61	5	0	0	0	0	7	0	1	0	0	47	0	1	0	0	Fir; Clostridia; Clostridiales; Ruminococcaceae
1	511510	70	5	0	1	1	2	10	0	0	1	1	47	1	1	0	0	Fir; Clostridia; Clostridiales
1	328155	57	5	0	0	1	0	8	0	0	1	0	38	1	3	0	0	Fir; Clostridia; Clostridiales; Lachnospiraceae; Dorea
1	denovo6287	177	9	0	0	0	0	34	3	0	2	0	120	1	6	1	1	Fir; Clostridia; Clostridiales; Ruminococcaceae
1	526676	58	3	1	0	0	0	11	0	0	0	0	43	0	0	0	0	B; Bacteroidia; Bacteroidales; S24-7
1	313521	562	30	5	1	3	3	119	2	11	4	2	344	9	15	3	11	Fir; Clostridia; Clostridiales; Ruminococcaceae
1	314377	183	14	1	0	2	3	35	1	4	2	2	105	3	4	6	1	Fir; Clostridia; Clostridiales; Ruminococcaceae
1	denovo26	62	7	0	0	0	0	11	0	0	0	0	41	1	1	0	1	B; Bacteroidia; Bacteroidales
1	4342790	163	17	1	0	0	0	30	2	0	0	1	103	1	3	1	4	B; Bacteroidia; Bacteroidales
1	295128	58	5	1	0	1	1	10	1	2	1	1	33	1	0	0	1	Fir; Clostridia; Clostridiales; Ruminococcaceae
1	294564	81	12	0	3	4	2	8	1	1	0	2	36	4	5	2	1	Fir; Clostridia; Clostridiales; Lachnospiraceae
1	292506	85	14	1	0	0	1	11	0	0	0	0	48	4	5	0	1	Fir; Clostridia; Clostridiales; Ruminococcaceae
1	4343844	51	7	2	0	0	0	8	0	0	1	0	28	3	1	1	0	Fir; Clostridia; Clostridiales; Ruminococcaceae
1	297770	88	16	2	0	0	1	14	1	2	0	0	46	2	1	1	2	Fir; Clostridia; Clostridiales; Lachnospiraceae
1	355912	193	16	0	0	1	0	46	0	2	0	0	122	2	1	1	2	Fir; Clostridia; Clostridiales; Ruminococcaceae
1	319981	192	12	3	0	2	2	46	1	1	1	2	114	3	3	1	1	Fir; Clostridia; Clostridiales; Ruminococcaceae
1	4408503	454	40	2	2	4	1	109	2	5	2	3	251	10	13	3	7	Fir; Clostridia; Clostridiales; Ruminococcaceae
1	333348	182	11	0	1	4	0	47	0	4	2	1	100	5	1	2	4	Fir; Clostridia; Clostridiales; Ruminococcaceae
1	290033	53	2	1	0	1	0	14	0	1	0	0	29	4	1	0	0	Fir; Clostridia; Clostridiales; Lachnospiraceae
1	290663	149	11	0	0	2	1	39	0	2	1	0	71	10	7	2	3	Fir; Clostridia; Clostridiales; Ruminococcaceae
1	denovo8751	55	4	1	1	1	1	14	0	0	2	1	24	5	0	0	1	Fir; Clostridia; Clostridiales; Ruminococcaceae
1	333341	111	16	3	2	5	4	14	1	5	2	0	38	7	3	3	8	Fir; Clostridia; Clostridiales; Lachnospiraceae
1	347801	77	14	2	2	1	2	14	4	1	1	0	25	2	2	3	4	Fir; Clostridia; Clostridiales; Lachnospiraceae
1	511462	56	6	4	0	4	2	6	1	3	1	4	16	1	4	0	4	Fir; Clostridia; Clostridiales; Lachnospiraceae; Butyrivibrio
1	519290	204	14	1	1	2	2	74	4	2	0	0	94	3	5	1	1	Ac; Actinobacteria; Bifidobacteriales; Bifidobacteriaceae; Bifidobacterium; pseudolongum
1	223318	57	9	0	0	0	1	24	0	4	0	2	14	1	1	1	0	Fir; Clostridia; Clostridiales; Ruminococcaceae
1	327756	63	6	2	5	3	6	12	0	2	0	0	14	4	3	0	6	Fir; Clostridia; Clostridiales
1	299326	103	4	3	5	6	22	2	4	0	0	0	26	9	4	5	13	Fir; Clostridia; Clostridiales; Lachnospiraceae
1	298387	118	18	4	4	11	13	10	2	7	2	1	25	6	6	2	7	Fir; Clostridia; Clostridiales; Lachnospiraceae
1	328466	156	21	9	3	9	24	13	1	3	3	4	27	11	9	9	10	Fir; Clostridia; Clostridiales; Lachnospiraceae
2	denovo1722	78	7	4	1	4	2	10	4	7	8	4	4	12	1	3	7	Fir; Clostridia; Clostridiales; Ruminococcaceae
2	234314	50	6	2	1	3	5	9	0	3	1	0	5	2	1	5	7	Fir; Clostridia; Clostridiales; Lachnospiraceae
2	denovo6062	98	7	3	0	5	2	28	5	12	6	1	0	10	6	6	7	Ac; Actinobacteria; Actinomycetales; Corynebacteriaceae; Corynebacterium
2	4482377	103	35	2	0	2	1	57	4	0	0	0	0	0	1	1	0	Fir; Bacilli; Lactobacillales; Aerococcaceae; Facklamia
2	1505939	315	110	5	0	2	6	167	1	8	2	2	1	5	2	3	1	Fir; Bacilli; Lactobacillales; Carnobacteriaceae; Trichococcus
2	4474641	242	67	6	8	3	6	96	8	4	4	5	1	8	11	7	8	Fir; Bacilli; Lactobacillales; Aerococcaceae
2	153621	56	14	3	0	2	3	20	1	4	2	0	0	3	2	1	1	Pro; Alphaproteobacteria; Sphingomonadales; Erythrobacteraceae
2	denovo7791	152	33	6	3	5	8	49	15	4	2	2	0	7	8	4	6	Pro; Alphaproteobacteria; Sphingomonadales; Erythrobacteraceae
2	4367817	52	12	2	0	1	5	21	0	2	1	1	0	3	1	0	3	B; Sphingobacteriia; Sphingobacteriales; Sphingobacteriaceae
2	denovo7503	70	17	3	2	0	6	23	1	4	0	0	0	5	4	1	4	Pro; Gammaproteobacteria; Xanthomonadales; Xanthomonadaceae
2	511294	50	10	0	0	0	0	36	0	0	0	0	0	2	0	0	2	Fir; Bacilli; Lactobacillales; Aerococcaceae
2	266510	93	18	3	2	6	3	43	1	3	2	0	0	3	2	0	7	Pro; Gammaproteobacteria; Xanthomonadales; Xanthomonadaceae
2	710707	217	28	9	9	15	14	76	6	4	4	2	0	6	15	10	19	B; Flavobacteriia; Flavobacteriales; Weeksellaceae
2	denovo6646	159	27	10	3	11	8	51	2	7	1	3	0	5	13	4	14	B; Flavobacteriia; Flavobacteriales; Weeksellaceae
2	denovo7566	78	15	1	7	3	5	20	5	2	1	3	0	4	3	2	7	Ac; Actinobacteria; Actinomycetales
2	516410	81	13	5	1	3	7	23	4	4	1	1	0	6	3	1	9	Pro; Gammaproteobacteria; Xanthomonadales; Xanthomonadaceae; Luteimonas
2	180060	71	11	3	3	3	8	16	1	3	1	2	0	7	1	4	8	Pro; Gammaproteobacteria; Pseudomonadales; Pseudomonadaceae; Pseudomonas
2	1052390	85	35	1	1	2	0	33	3	1	1	1	0	1	2	2	2	Fir; Bacilli; Lactobacillales; Aerococcaceae; Facklamia
2	denovo768	356	101	28	4	20	21	87	18	13	7	4	0	17	12	13	11	Pro; Gammaproteobacteria; Xanthomonadales; Xanthomonadaceae; Luteimonas
2	denovo7230	152	37	7	4	6	9	39	12	10	3	2	0	6	6	2	9	B; Cytophagia; Cytophagales; Cytophagaceae
2	denovo8162	137	35	2	1	10	10	32	8	13	3	2	0	7	5	4	5	Pro; Alphaproteobacteria; Rhizobiales; Hyphomicrobiaceae
2	1667534	291	53	10	9	15	14	55	20	27	15	3	1	13	23	10	23	Ac; Actinobacteria; Actinomycetales; Intrasporangiaceae
2	denovo2648	104	23	4	3	7	5	22	7	6	3	1	0	9	7	1	6	Pro; Alphaproteobacteria; Rhizobiales
2	902334	168	33	7	4	14	6	27	8	12	7	8	1	12	13	4	12	Ac; Actinobacteria; Actinomycetales; Mycobacteriaceae; Mycobacterium
2	3966252	157	26	9	5	13	9	35	11	14	3	5	1	9	5	2	10	Pro; Alphaproteobacteria; Rhizobiales; Phyllobacteriaceae
2	denovo712	85	22	7	0	7	5	15	5	7	3	0	0	5	1	5	3	Thermi; Deinococci; Deinococcales; Trueperaceae; B-42
2	denovo9690	168	26	16	10	13	7	33	6	11	1	1	0	14	14	5	11	Pro; Alphaproteobacteria; Rhizobiales; Phyllobacteriaceae
2	3004649	68	11	5	3	3	2	14	2	6	1	0	0	5	8	0	8	Pro; Alphaproteobacteria; Rhizobiales; Phyllobacteriaceae; Mesorhizobium
2	540496	102	20	8	7	5	11	23	1	2	2	2	1	5	10	4	1	Pro; Betaproteobacteria; Burkholderiales; Alcaligenaceae
2	4420806	141	25	14	4	10	16	29	5	5	2	2	1	6	9	4	9	B; Cytophagia; Cytophagales; Cytophagaceae
2	508908	76	14	6	1	8	9	13	2	4	1	2	0	2	8	0	6	Pro; Betaproteobacteria; Rhodocyclales; Rhodocyclaceae; Thauera
2	1616784	91	8	7	0	6	11	27	6	6	5	0	0	1	2	1	11	Pro; Gammaproteobacteria; Xanthomonadales; Xanthomonadaceae; Luteimonas
2	denovo7410	53	7	8	1	5	4	15	1	4	0	0	0	1	1	1	5	Pro; Alphaproteobacteria; Sphingomonadales; Erythrobacteraceae
2	445733	140	19	13	5	18	13	34	5	3	4	2	0	6	6	4	8	Pro; Alphaproteobacteria; Sphingomonadales; Erythrobacteraceae
2	5778	64	7	2	1	10	5	15	4	3	3	2	0	1	3	1	7	Pro; Alphaproteobacteria; Rhodobacterales; Rhodobacteraceae; Paracoccus
2	796555	78	12	2	1	9	5	16	1	5	3	1	0	5	7	2	9	Pro; Betaproteobacteria; Burkholderiales; Comamonadaceae; Hydrogenophaga
2	323954	62	8	4	2	6	2	13	3	9	0	1	0	3	5	1	5	Pro; Alphaproteobacteria; Rhizobiales; Phyllobacteriaceae; Mesorhizobium
2	1667532	136	17	8	7	9	12	22	10	18	2	5	0	4	8	6	8	Ac; Actinobacteria; Actinomycetales; Intrasporangiaceae
2	denovo7419	50	6	3	5	4	5	9	2	4	1	1	0	0	5	1	4	C; Thermomicrobia; JG30-KF-CM45
2	denovo3289	88	8	1	4	4	14	17	7	2	5	3	1	6	5	6	5	Ac; Actinobacteria; Actinomycetales; Nocardiaceae; Rhodococcus
2	denovo1678	83	14	7	3	13	6	13	5	4	1	3	0	4	6	2	2	Pro; Alphaproteobacteria; Rhodobacterales; Rhodobacteraceae; Paracoccus
2	denovo5609	289	36	27	9	43	25	30	27	16	5	9	0	15	19	8	20	Ac; Actinobacteria; Actinomycetales; Corynebacteriaceae; Corynebacterium
2	810084	109	24	10	3	11	5	13	2	15	1	3	0	4	2	1	15	Ac; Acidimicrobiia; Acidimicrobiales
2	279515	257	37	21	5	18	21	33	20	22	8	9	0	18	13	3	29	Ac; Actinobacteria; Actinomycetales; Intrasporangiaceae
2	denovo7483	56	7	6	1	3	6	5	3	4	2	3	0	5	5	0	6	Pro; Betaproteobacteria; Burkholderiales
2	denovo7223	63	27	3	1	1	2	9	4	2	2	3	0	2	5	0	2	C; Chloroflexi; Chloroflexales
2	denovo9277	125	47	11	3	6	7	13	6	11	1	0	0	2	8	1	9	Gemmatimonadetes; Gemm-5
2	4349836	74	29	3	2	2	4	3	1	7	8	1	0	4	3	3	4	Aci; Acidobacteria-6; iii1-15; RB40
2	515808	79	16	0	6	6	3	9	4	6	5	1	0	3	8	3	9	Ac; Actinobacteria; Actinomycetales; Corynebacteriaceae; Corynebacterium
2	denovo6397	74	16	8	7	6	6	7	0	4	1	5	0	5	1	4	4	Pro; Alphaproteobacteria; Rhizobiales
2	2026051	171	45	39	14	30	29	12	0	0	0	1	0	1	0	0	0	Fir; Bacilli; Lactobacillales
2	1130344	60	16	10	3	6	13	0	1	2	1	0	0	2	3	0	3	Fir; Clostridia; Clostridiales; Syntrophomonadaceae; Syntrophomonas
2	denovo7192	88	20	9	9	11	12	2	3	7	1	0	0	6	0	1	7	Ac; Actinobacteria; Actinomycetales; Nocardioidaceae; Propionicimonas
2	denovo5226	56	10	6	1	5	4	0	1	5	2	3	0	4	8	2	5	Fir; Clostridia; Clostridiales; Christensenellaceae
3	1896700	54	3	2	5	5	4	4	5	3	1	1	5	1	6	6	3	Fir; Clostridia; Clostridiales; Clostridiaceae; SMB53
3	denovo3626	208	24	8	24	13	12	22	8	12	2	4	22	10	19	8	20	Fir; Clostridia; Clostridiales
3	180009	296	34	15	24	22	17	25	20	18	3	4	30	20	23	14	27	Fir; Clostridia; Clostridiales
3	341322	150	18	8	13	10	17	11	12	6	4	11	6	10	8	1	15	Fir; Bacilli; Turicibacterales; Turicibacteraceae; Turicibacter
3	4446320	66	9	4	4	3	10	7	9	5	0	0	2	3	2	0	8	Fir; Clostridia; Clostridiales; Clostridiaceae
3	1024529	328	34	22	30	28	41	32	28	28	5	4	7	20	15	12	22	Fir; Clostridia; Clostridiales; Clostridiaceae; 02d06
3	denovo8471	526	68	33	53	59	51	37	55	25	11	9	18	31	26	9	41	Fir; Bacilli; Turicibacterales; Turicibacteraceae; Turicibacter
3	denovo5002	297	34	17	25	44	25	7	33	16	6	8	0	16	27	10	29	Ac; Actinobacteria; Actinomycetales
3	308802	135	7	7	23	7	11	10	8	7	4	6	11	9	8	6	11	Fir; Clostridia; Clostridiales; Clostridiaceae; SMB53
3	348237	521	44	37	90	44	42	38	43	25	9	21	25	24	44	7	28	Fir; Clostridia; Clostridiales
3	denovo2445	961	64	46	211	66	109	48	77	47	27	28	37	58	51	25	67	Fir; Clostridia; Clostridiales; Peptostreptococcaceae
3	347575	834	60	40	179	58	89	46	63	39	23	19	26	48	61	17	66	Fir; Clostridia; Clostridiales; Peptostreptococcaceae
3	297143	2683	231	163	357	255	265	194	237	131	62	58	142	127	179	104	178	Fir; Clostridia; Clostridiales; Clostridiaceae; SMB53
3	193223	189	14	11	25	20	17	8	17	7	3	4	12	11	16	7	17	Fir; Clostridia; Clostridiales; Clostridiaceae; SMB53
3	denovo2611	99	8	9	15	11	12	7	3	9	3	5	0	3	3	3	8	C; Anaerolineae; Anaerolineales; Anaerolinaceae; SHD-231
3	denovo2881	242	15	17	28	25	32	17	17	13	8	10	9	12	14	7	18	Fir; Clostridia; Clostridiales; Clostridiaceae; SMB53
3	4375734	74	9	3	15	11	2	1	1	3	1	1	0	8	7	3	9	Pro; Deltaproteobacteria; Desulfobacterales; Desulfobulbaceae; Desulfobulbus
3	denovo6070	71	4	2	6	7	5	7	11	5	1	4	0	5	7	3	4	Ac; Actinobacteria; Actinomycetales
3	567518	50	3	5	3	3	8	4	5	6	2	2	2	1	1	3	2	Fir; Clostridia; Clostridiales; Ruminococcaceae
4	denovo3734	52	3	10	5	3	5	4	4	3	1	1	0	3	3	1	6	C; Anaerolineae; SBR1031; SHA-31
4	4358944	370	28	34	18	63	44	26	26	32	23	10	0	23	15	11	17	B; Bacteroidia; Bacteroidales
4	4388285	90	8	10	6	14	11	5	7	9	3	2	0	9	1	1	4	B; Bacteroidia; Bacteroidales
4	denovo9191	675	79	90	26	82	87	31	24	93	35	22	8	30	19	18	31	Fir; Clostridia; Clostridiales; Ruminococcaceae
4	111131	407	45	70	17	75	59	10	14	58	17	11	0	4	7	3	17	WWE1; Cloacamonae; Cloacamonales; Cloacamonaceae; Candidatus Cloacamonas
4	4375786	119	9	16	7	18	10	4	4	14	6	7	0	7	7	3	7	B; Bacteroidia; Bacteroidales
4	568233	107	7	21	6	16	11	2	3	13	3	2	0	5	6	4	8	Armatimonadetes; SJA-176; RB046
4	557969	62	5	7	4	10	7	4	4	3	2	2	0	2	4	1	7	Syn; Synergistia; Synergistales; Thermovirgaceae
4	denovo750	60	8	7	5	9	8	0	2	4	1	1	3	4	4	3	1	Tenericutes; Mollicutes; RF39
4	denovo2312	210	28	46	17	42	33	2	1	3	0	1	1	4	10	5	17	Fir; Bacilli; Lactobacillales; Streptococcaceae; Streptococcus
4	512615	122	17	23	6	18	24	0	3	8	1	1	1	3	7	3	7	Fir; Clostridia; Clostridiales
4	510965	205	23	21	17	26	26	5	18	15	6	2	0	12	10	9	15	B; Bacteroidia; Bacteroidales; Porphyromonadaceae
4	277944	760	87	83	55	116	100	14	45	61	23	14	0	47	42	17	56	B; Bacteroidia; Bacteroidales; Porphyromonadaceae
4	4438948	319	31	44	14	40	36	9	21	19	15	7	0	21	28	13	21	B; Bacteroidia; Bacteroidales; Porphyromonadaceae
4	1768050	158	13	19	15	32	26	5	5	15	8	3	0	5	3	3	6	C; Anaerolineae; Anaerolineales; Anaerolinaceae; T78
4	775193	71	4	8	11	10	15	1	4	7	2	1	0	2	3	1	2	Syn; Synergistia; Synergistales; Dethiosulfovibrionaceae; HA73
4	611579	315	27	32	35	46	59	3	13	22	12	7	0	15	14	10	20	Syn; Synergistia; Synergistales; Dethiosulfovibrionaceae; HA73
4	2088021	375	31	56	36	49	61	13	19	27	12	4	3	14	24	5	21	B; Bacteroidia; Bacteroidales
4	denovo2522	1110	63	136	121	169	152	29	60	114	22	26	0	36	58	35	89	C; Anaerolineae; Anaerolineales; Anaerolinaceae; T78
4	3506242	345	19	43	43	61	57	2	14	24	8	7	0	10	24	11	22	B; Bacteroidia; Bacteroidales; ML635J-40
4	denovo3805	252	14	36	7	47	66	0	11	15	4	2	1	14	9	11	15	Fir; Clostridia; Clostridiales; Ruminococcaceae
4	1964814	140	3	23	7	23	26	0	6	7	0	2	0	7	14	7	15	Syn; Synergistia; Synergistales; Dethiosulfovibrionaceae; HA73
4	denovo2924	207	6	14	8	68	38	3	9	10	10	4	0	13	15	2	7	Fir; Clostridia; Clostridiales
4	denovo620	574	37	48	89	49	68	12	20	67	24	26	0	42	45	14	33	Syn; Synergistia; Synergistales; Synergistaceae; vadinCA02
4	denovo2664	117	10	8	8	12	20	3	3	11	6	6	0	11	11	3	5	Syn; Synergistia; Synergistales; Dethiosulfovibrionaceae; HA73
4	753306	542	47	40	52	61	63	9	23	50	23	21	0	55	49	16	33	Syn; Synergistia; Synergistales; Dethiosulfovibrionaceae; HA73
4	denovo589	118	8	5	15	18	13	3	4	13	2	2	0	5	7	5	18	Unclassified bacteria
4	denovo6695	715	44	65	77	92	71	13	49	73	19	16	0	32	49	27	88	C; Anaerolineae; Anaerolineales; Anaerolinaceae; T78
4	denovo9925	658	57	56	50	69	66	16	28	88	22	17	0	35	49	19	86	Fir; Clostridia; Clostridiales
4	3631907	160	8	12	13	21	14	6	7	13	12	6	0	6	13	8	21	Syn; Synergistia; Synergistales; Dethiosulfovibrionaceae
4	denovo9056	57	3	3	5	7	6	1	1	4	1	3	0	3	7	4	9	Fir
4	576215	283	5	31	18	36	31	4	8	24	5	9	0	17	29	17	49	B; Bacteroidia; Bacteroidales
4	denovo188	78	4	5	5	7	11	2	1	6	0	0	0	6	9	3	19	B; Bacteroidia; Bacteroidales
4	4393521	137	8	7	7	18	12	3	2	10	0	6	0	15	12	12	25	Syn; Synergistia; Synergistales; Dethiosulfovibrionaceae; Aminobacterium
4	688528	146	14	15	6	20	19	3	2	13	5	2	0	15	7	6	19	B; Bacteroidia; Bacteroidales; Porphyromonadaceae
4	denovo8968	71	3	7	4	8	10	3	3	11	3	1	0	4	5	3	6	Fir; Clostridia; Clostridiales; Ruminococcaceae
4	denovo4026	329	14	37	9	40	43	7	20	40	8	15	1	27	22	15	31	Fir; Clostridia; Clostridiales
4	811735	3288	122	283	195	372	343	100	216	344	159	109	0	284	260	184	317	B; Bacteroidia; Bacteroidales
4	2092172	234	13	32	13	27	21	3	10	24	5	6	2	18	22	15	23	Fir; Clostridia; Clostridiales; Clostridiaceae; Clostridium
4	denovo682	526	11	39	21	50	66	2	17	80	29	28	0	46	41	33	63	Fir; Clostridia; Clostridiales; Christensenellaceae
4	denovo3793	77	1	9	0	6	10	2	1	13	2	0	0	10	6	4	13	Fir; Erysipelotrichi; Erysipelotrichales; Erysipelotrichaceae
4	1891861	304	12	27	17	47	33	7	7	35	16	6	0	25	40	12	20	B; Bacteroidia; Bacteroidales; Paraprevotellaceae; YRC22
4	denovo716	70	2	7	4	11	5	2	4	8	2	1	0	4	9	5	6	C; Anaerolineae; Anaerolineales; Anaerolinaceae; T78
4	4375788	95	2	10	7	14	8	1	3	16	5	3	0	9	8	4	5	B; Bacteroidia; Bacteroidales
4	809315	84	6	5	5	12	5	2	10	12	2	1	0	5	1	7	11	C; Anaerolineae; Anaerolineales; Anaerolinaceae; T78
4	denovo4498	70	1	4	7	9	5	1	5	13	0	0	0	3	3	4	15	C; Anaerolineae; Anaerolineales; Anaerolinaceae; T78
4	2621657	1297	111	99	60	122	92	28	78	224	41	36	0	88	111	39	168	Fir; Clostridia; Clostridiales
4	denovo3358	969	76	71	37	107	70	19	42	185	28	31	0	58	87	37	121	Fir; Clostridia; Clostridiales
4	denovo8237	358	23	25	13	35	28	4	24	58	17	15	0	24	39	14	39	Fir; Clostridia; Clostridiales
4	552219	342	20	19	11	36	22	11	22	47	11	10	0	22	41	18	52	Syn; Synergistia; Synergistales; Thermovirgaceae
4	denovo4599	54	2	1	2	9	6	1	1	12	3	2	0	2	4	2	7	Fir; Clostridia; Clostridiales
4	denovo593	391	20	35	24	35	29	13	24	59	9	11	0	38	28	18	48	Fir; Clostridia; Clostridiales
4	4325019	124	6	9	8	13	9	4	8	19	4	3	0	14	9	8	10	C; Anaerolineae; Anaerolineales; Anaerolinaceae; T78
4	337134	53	2	3	3	8	3	1	6	8	0	1	0	6	4	3	5	Fir; Clostridia; Clostridiales
4	denovo2542	54	2	7	2	5	8	1	2	5	4	1	1	3	9	2	2	Fir; Clostridia; Clostridiales; Ruminococcaceae
4	4416555	82	1	11	4	8	13	0	7	8	1	8	0	4	9	1	7	B; Bacteroidia; Bacteroidales; Marinilabiaceae
4	4364416	143	6	12	3	22	25	2	8	16	4	4	0	9	13	9	10	Fir; Clostridia; Clostridiales; Clostridiaceae; Clostridium
4	denovo7309	135	3	12	2	25	26	1	9	13	3	3	0	9	14	2	13	Fir; Clostridia; OPB54
4	denovo1765	119	2	12	4	16	18	3	10	8	7	3	0	10	16	2	8	Fir; Clostridia; Clostridiales; Ruminococcaceae
4	denovo8285	321	8	16	10	48	51	4	30	20	12	6	1	32	36	12	35	Fir; Clostridia; Clostridiales; Lachnospiraceae; Coprococcus
4	765222	440	5	41	4	70	94	0	61	24	17	8	0	25	30	10	51	Spi; Spirochaetes; Spirochaetales; Spirochaetaceae; Treponema
4	1123087	300	7	28	3	38	45	2	32	20	25	5	0	23	28	12	32	B; Bacteroidia; Bacteroidales; Marinilabiaceae; Ruminofilibacter; xylanolyticum
4	1121421	1259	27	143	19	151	173	6	131	113	60	37	0	87	91	45	176	B; Bacteroidia; Bacteroidales; Marinilabiaceae; Ruminofilibacter; xylanolyticum
4	denovo6476	155	10	13	4	18	17	2	9	8	13	7	0	13	19	6	16	Fir; Clostridia; Clostridiales
4	denovo5265	144	5	11	4	18	16	0	10	10	9	4	0	11	19	7	20	Fir; Clostridia; Clostridiales; Ruminococcaceae
4	denovo3400	159	2	19	3	23	15	0	26	14	3	3	0	12	18	4	17	Fi; TG3; TG3-1; TSCOR003-O20
4	4383641	62	3	2	4	7	7	0	6	5	2	2	0	7	5	4	8	B; Bacteroidia; Bacteroidales; Porphyromonadaceae
4	1758407	62	1	2	3	11	7	0	3	6	2	2	0	9	7	5	4	B; Bacteroidia; Bacteroidales; Porphyromonadaceae
4	217875	70	1	0	2	11	11	0	2	7	2	0	0	10	10	2	12	Fir; Clostridia; Clostridiales; Clostridiaceae; Clostridium
4	denovo5191	89	3	3	3	11	11	4	5	7	4	2	6	8	9	6	7	Fir; Clostridia; Clostridiales; Ruminococcaceae
4	351619	146	9	15	17	8	11	6	5	30	4	4	0	13	11	4	9	Syn; Synergistia; Synergistales; Synergistaceae; vadinCA02
4	553555	110	4	5	4	3	4	3	13	22	8	11	0	9	10	6	8	Fir; Clostridia; Clostridiales
4	denovo5108	253	6	5	3	2	8	13	18	49	14	15	6	25	41	20	28	Fir; Clostridia; Clostridiales; Ruminococcaceae
4	77438	55	3	0	0	6	4	4	2	4	5	2	0	6	5	8	6	Thermotogae; Thermotogae; Thermotogales; Thermotogaceae; Kosmotoga; mrcj
4	denovo2948	50	2	7	0	6	2	3	1	7	2	0	0	7	3	4	6	Spi; Spirochaetes; Sphaerochaetales; Sphaerochaetaceae
4	3016540	981	72	120	24	63	52	15	26	126	37	36	0	138	106	51	115	Fir; Clostridia; Clostridiales; Clostridiaceae; Clostridium
4	denovo3692	62	3	8	0	5	2	3	0	12	2	5	0	7	5	8	2	Fir; Clostridia; Clostridiales; Ruminococcaceae
4	556553	146	11	8	5	15	10	3	7	13	10	6	4	17	16	12	9	Fir; Clostridia; Clostridiales; Mogibacteriaceae
4	2135972	294	11	14	2	18	19	6	12	44	28	18	1	50	26	19	26	Fir; Clostridia; Clostridiales
4	815977	88	10	7	5	7	13	1	6	6	1	3	0	5	7	4	13	B; Bacteroidia; Bacteroidales; Porphyromonadaceae
4	806270	155	15	14	7	4	19	4	10	17	4	4	1	13	14	7	22	Fir; Clostridia; Clostridiales
4	4467050	63	4	6	3	2	9	0	3	7	0	5	0	6	6	4	8	Fir; Clostridia; Clostridiales; Clostridiaceae; Clostridium
4	933007	58	1	4	0	2	8	1	4	6	1	2	1	4	8	4	12	Fir; Clostridia; Clostridiales; Clostridiaceae; Clostridium
4	539716	55	6	1	4	3	5	1	2	6	2	3	0	5	3	5	9	Fir; Clostridia; Clostridiales; Syntrophomonadaceae; Syntrophomonas
4	807083	441	48	26	24	30	37	8	13	46	23	10	0	27	56	24	69	NKB19; noFP_H4
4	4332997	184	16	12	11	11	13	2	11	22	6	5	0	18	20	12	25	Fir; Clostridia; Clostridiales
4	denovo6474	89	6	5	8	6	5	1	2	11	3	4	0	3	11	7	17	Fir; Clostridia; Clostridiales
4	denovo7858	113	8	7	9	13	12	0	9	9	2	1	0	9	18	8	8	Fir; Clostridia; Clostridiales; Tissierellaceae; Sedimentibacter
4	denovo1816	52	3	6	4	4	7	0	2	5	2	0	0	5	5	6	3	C; Anaerolineae
4	denovo4708	51	4	4	2	3	6	0	2	8	2	0	0	7	6	4	3	Fir; Clostridia; Clostridiales; Syntrophomonadaceae; Syntrophomonas
4	4400480	110	7	11	9	9	12	2	7	9	3	4	0	13	10	3	11	Fir; Clostridia; Clostridiales
4	253693	61	2	8	1	5	7	1	3	5	0	0	0	8	11	2	8	Fir; Clostridia; Clostridiales; Peptococcaceae; Niigata-25
4	denovo5849	244	21	20	11	17	22	8	10	12	8	12	2	34	24	16	27	Plan; Planctomycetia; Pirellulales; Pirellulaceae
4	304420	69	5	5	1	5	8	2	6	4	2	0	0	9	8	7	7	Fir; Clostridia; SHA-98; D2
4	denovo7679	242	16	8	9	18	24	13	10	29	13	4	0	30	24	17	27	Fir; Clostridia; Clostridiales; Tissierellaceae; Sedimentibacter
4	denovo8116	68	2	3	4	6	7	0	1	8	0	2	0	11	10	6	8	Fir; Clostridia; Clostridiales; Ruminococcaceae
4	denovo4938	184	5	9	2	11	20	2	8	17	3	0	1	34	30	15	27	Fir; Clostridia; Clostridiales; Ruminococcaceae
4	4441232	56	3	3	4	5	3	2	3	4	3	2	0	8	5	3	8	B; Bacteroidia; Bacteroidales
4	denovo4271	77	5	2	3	8	3	0	2	10	4	2	0	12	10	5	11	Fir; Clostridia; Clostridiales; Peptococcaceae; Pelotomaculum
4	619312	65	3	3	2	3	3	2	0	6	2	0	0	15	8	7	11	B; Bacteroidia; Bacteroidales; Bacteroidaceae
4	4406607	289	16	9	3	14	8	9	10	15	10	6	0	63	40	23	63	B; Bacteroidia; Bacteroidales; Bacteroidaceae
4	541244	97	3	2	0	7	6	0	4	4	2	3	0	26	12	6	22	Fir; Erysipelotrichi; Erysipelotrichales; Erysipelotrichaceae; RFN20
4	4472825	126	2	5	0	7	4	5	2	8	8	4	0	23	23	12	23	Fir; Clostridia; Clostridiales; Caldicoprobacteraceae; Caldicoprobacter
4	110799	74	0	2	0	0	0	4	5	9	2	3	0	19	10	2	18	B; Bacteroidia; Bacteroidales
4	549274	332	20	19	10	20	13	16	19	36	18	14	0	33	34	26	54	Fir; Clostridia; Clostridiales; Tissierellaceae; Sedimentibacter
4	denovo8115	1752	74	134	37	107	95	28	85	238	83	57	1	152	208	136	317	B; Bacteroidia; Bacteroidales
4	denovo299	1102	25	83	53	95	102	15	28	141	23	20	0	106	136	76	199	Fir; Erysipelotrichi; Erysipelotrichales; Erysipelotrichaceae
4	denovo9703	2798	91	212	121	176	212	22	66	302	85	84	0	302	397	202	526	Fir; Erysipelotrichi; Erysipelotrichales; Erysipelotrichaceae
4	747539	249	7	15	10	15	13	5	14	20	9	8	0	32	20	26	55	B; Bacteroidia; Bacteroidales
4	denovo2425	134	4	8	4	9	4	2	2	13	2	5	0	18	31	8	24	Fir
4	denovo1330	160	3	9	5	8	4	0	1	23	8	7	0	22	28	9	33	Fir
4	621130	55	0	0	0	3	3	0	2	7	1	1	0	5	14	6	13	B; Bacteroidia; Bacteroidales
4	2280003	285	5	2	0	4	4	7	15	36	13	9	0	35	72	25	58	Spi; Spirochaetes; Sphaerochaetales; Sphaerochaetaceae; Sphaerochaeta
4	denovo4529	291	1	6	2	4	5	12	16	31	9	10	0	49	69	24	53	Spi; Spirochaetes; Sphaerochaetales; Sphaerochaetaceae; Sphaerochaeta
4	4463814	740	13	12	3	11	11	25	31	68	38	29	0	122	155	75	147	Spi; Spirochaetes; Sphaerochaetales; Sphaerochaetaceae; Sphaerochaeta
4	denovo1240	86	2	5	1	4	5	0	1	9	1	4	0	10	14	8	22	Unclassified bacteria
4	denovo2309	121	0	3	0	4	8	0	3	11	3	2	0	20	22	13	32	Fir; Clostridia; Clostridiales
4	denovo8847	1121	10	18	12	42	42	11	47	101	40	26	0	191	219	104	258	Fir; Clostridia; Clostridiales; Caldicoprobacteraceae; Caldicoprobacter
4	571850	1400	18	29	17	50	40	32	63	118	50	41	0	200	260	134	348	B; Bacteroidia; Bacteroidales
4	3805515	8719	18	47	17	39	34	125	259	757	241	256	0	1331	1935	892	2768	WWE1; Cloacamonae; Cloacamonales; Cloacamonaceae; Candidatus Cloacamonas
4	4443296	87	0	1	5	3	5	1	1	8	2	4	1	12	11	11	22	B; Bacteroidia; Bacteroidales
4	denovo2954	75	0	4	1	2	3	3	2	9	2	4	0	8	14	13	10	B; Bacteroidia; Bacteroidales
4	532951	111	1	3	0	2	4	2	4	13	7	6	0	20	11	21	17	Aci; BPC102; MVS-40
4	1550025	58	0	1	0	5	1	3	2	5	1	2	0	13	16	3	6	Spi; Spirochaetes; Sphaerochaetales; Sphaerochaetaceae; Sphaerochaeta
4	denovo6572	54	0	2	1	2	3	2	3	5	1	3	2	11	11	3	5	Fir; Clostridia; Clostridiales; Ruminococcaceae
4	582502	62	2	2	0	5	2	3	2	10	4	1	6	7	11	2	5	Fir; Clostridia; Clostridiales; Ruminococcaceae
4	denovo9503	55	1	7	0	3	3	1	8	2	3	1	1	13	9	1	2	Fi; Fibrobacteria; Fibrobacterales; Fibrobacteraceae; Fibrobacter; succinogenes
